# Supplementary material for: Diversification versus Specialization in Complex Ecosystems
Source: PLoS One. 2014 Nov 10;9(11):e112525. doi: 10.1371/journal.pone.0112525 (PMC4226558; doi:10.1371/journal.pone.0112525)
Supplement: Dataset S1 — The dataset. The dataset to replicate the main findings of the article. In the first column there are the companies indicated simply by the country of domicile, in the second column the number of company micro sectors developed and in the third column its total amount of annual revenues in euros. (ZIP) [file pone.0112525.s001.zip]

Archive with 3 entries (2 files):
- plosonedataset.txt
- __MACOSX/
- __MACOSX/._plosonedataset.txt
