# Supplementary material for: Diversification versus Specialization in Complex Ecosystems
Source: PLoS One. 2014 Nov 10;9(11):e112525. doi: 10.1371/journal.pone.0112525 (PMC4226558; doi:10.1371/journal.pone.0112525)
Supplement: Dataset S1 — The dataset. The dataset to replicate the main findings of the article. In the first column there are the companies indicated simply by the country of domicile, in the second column the number of company micro sectors developed and in the third column its total amount of annual revenues in euros. (ZIP) [file pone.0112525.s001.zip › plosonedataset.txt]

%Stock	#subsectors	Revenues
1CHN	3	4901797479.750000
2CHN	4	8970912.540000
3CHN	0	0.000000
4CHN	1	379362095.400000
5CHN	5	19467681.100000
6CHN	1	1264726.670000
7CHN	5	486516685.720000
8CHN	3	22162278.750000
9CHN	1	50173593.920000
10CHN	4	2022386030.040000
11CHN	6	96344994.990000
12CHN	5	1582006566.800000
13CHN	4	672495751.830000
14CHN	6	207348125.870000
15CHN	4	8727238.020000
16CHN	5	52219783.450000
17CHN	1	665788.130000
18CHN	3	61014650.360000
19CHN	2	11914450.190000
20CHN	4	6987724841.750000
21CHN	2	99316286.550000
22CHN	4	234735235.730000
23CHN	6	516133590.090000
24CHN	6	244211998.960000
25CHN	8	160328116.110000
26CHN	1	269589945.960000
27CHN	2	534412059.910000
28CHN	5	4375324046.260000
29CHN	5	2318692071.910000
30CHN	3	217545133.230000
31CHN	2	192251370.350000
32CHN	3	9597686124.119999
33CHN	3	204754988.010000
34CHN	6	9834958725.130001
35CHN	3	12942945.420000
36CHN	4	2791885190.330000
37CHN	2	150133428.860000
38CHN	2	638772824.560000
39CHN	2	39393187.740000
40CHN	4	289486617.530000
41CHN	3	447306438.350000
42CHN	2	176473556.500000
43CHN	2	118801956.200000
44CHN	5	9089666356.260000
45CHN	1	12644087.270000
46CHN	3	125031807.520000
47CHN	4	182598656.620000
48CHN	3	239254743.250000
49CHN	2	186041049.520000
50CHN	5	5478198606.930001
51CHN	5	566509974.970000
52CHN	3	142380509.530000
53CHN	6	109710514.370000
54CHN	3	734507017.180000
55CHN	2	1802114906.120000
56CHN	5	2124834007.050000
57CHN	0	0.000000
58CHN	2	646349406.480000
59CHN	4	275665358.100000
60CHN	4	26361369.210000
61CHN	4	10475008.590000
62CHN	2	960277055.320000
63CHN	5	1025699224.390000
64CHN	2	307293197.220000
65CHN	1	81911624.590000
66CHN	4	1029641551.950000
67CHN	4	452778550.660000
68CHN	5	191094986.590000
69CHN	9	184855879.270000
70CHN	7	2382244526.580000
71CHN	2	371079034.270000
72CHN	4	3962568617.520000
73CHN	4	109076789.440000
74CHN	6	202876811.280000
75CHN	4	84165767.960000
76CHN	4	2252052244.880000
77CHN	0	0.000000
78CHN	3	1556563282.750000
79CHN	2	4117560.450000
80CHN	2	19601418.970000
81CHN	3	9473014.300000
82CHN	3	132028079.440000
83CHN	3	29091725.950000
84CHN	3	44247889.360000
85CHN	5	311518474.810000
86CHN	1	82212289.470000
87CHN	6	75009671.010000
88CHN	5	406756946.120000
89CHN	3	195954336.120000
90CHN	2	32367388.380000
91CHN	2	37248340.590000
92CHN	2	308281372.110000
93CHN	3	397398421.900000
94CHN	3	40545819.500000
95CHN	4	696172193.470000
96CHN	2	1081327.790000
97CHN	4	8394530544.559999
98CHN	3	1557488638.940000
99CHN	8	164847981.470000
100CHN	4	401524307.550000
101CHN	7	25292724.700000
102CHN	4	243529734.080000
103CHN	4	23986557.990000
104CHN	1	224736861.540000
105CHN	2	219576560.200000
106CHN	3	1687857206.240000
107CHN	1	379739769.280000
108CHN	2	942773966.680000
109CHN	3	51812656.370000
110CHN	1	10501074.690000
111CHN	1	18628571.710000
112CHN	5	49217579.330000
113CHN	5	32517303.520000
114CHN	7	299432740.930000
115CHN	2	123963924.730000
116CHN	2	466034192.400000
117CHN	1	12024885.450000
118CHN	0	0.000000
119CHN	3	119403155.270000
120CHN	4	1028463570.580000
121CHN	7	187359921.980000
122CHN	2	113863146.730000
123CHN	8	143293316.380000
124CHN	4	38507260.190000
125CHN	1	339288939.460000
126CHN	2	64288134.040000
127CHN	2	86882605.180000
128CHN	1	1602798.580000
129CHN	2	1425127873.070000
130CHN	4	128434041.110000
131CHN	7	1637838248.670000
132CHN	3	100335276.490000
133CHN	4	57842688.940000
134CHN	2	258505517.480000
135CHN	5	138842855.140000
136CHN	1	24754611.160000
137CHN	2	57880312.390000
138CHN	6	302734239.880000
139CHN	3	813491678.010000
140CHN	2	41361490.800000
141CHN	4	580624992.930000
142CHN	3	89688695.760000
143CHN	4	67046469.850000
144CHN	3	178459515.630000
145CHN	1	50437020.190000
146CHN	2	608188582.630000
147CHN	4	265365305.890000
148CHN	4	760441895.880000
149CHN	4	789964948.220000
150CHN	7	254015469.350000
151CHN	5	706685197.970000
152CHN	1	113805295.100000
153CHN	1	7182117.950000
154CHN	1	69915200.580000
155CHN	2	218015762.220000
156CHN	3	97108833.490000
157CHN	2	952146.910000
158CHN	2	93284630.070000
159CHN	5	19663950.700000
160CHN	2	755186458.500000
161CHN	1	89594065.060000
162CHN	4	259634136.090000
163CHN	1	208935972.150000
164CHN	3	517504256.740000
165CHN	1	272259047.560000
166CHN	1	14541584.310000
167CHN	3	177193641.530000
168CHN	3	3770975997.350000
169CHN	2	136515230.770000
170CHN	4	174035312.060000
171CHN	3	1933832463.850000
172CHN	4	9527540320.889999
173CHN	3	246272739.830000
174CHN	8	528125543.600000
175CHN	6	16792266.060000
176CHN	6	322751050.140000
177CHN	1	250678579.250000
178CHN	2	498407085.870000
179CHN	3	5987995.080000
180CHN	1	221618530.410000
181CHN	2	265182441.290000
182CHN	3	11933790028.840000
183CHN	5	731988137.170000
184CHN	3	214811171.030000
185CHN	3	1244530677.070000
186CHN	1	196772893.830000
187CHN	4	434810316.860000
188CHN	3	155880103.300000
189CHN	2	61973788.270000
190CHN	8	46085801.500000
191CHN	4	123127183.580000
192CHN	3	988881625.650000
193CHN	2	218334724.090000
194CHN	2	11562642.350000
195CHN	1	161989533.890000
196CHN	2	6206170.720000
197CHN	3	671654410.580000
198CHN	2	2441665.360000
199CHN	1	154123.420000
200CHN	5	86738492.910000
201CHN	4	434575679.730000
202CHN	4	105134957.520000
203CHN	4	384612812.660000
204CHN	2	1292977470.660000
205CHN	1	2475573.740000
206CHN	5	142390352.730000
207CHN	5	450341682.110000
208CHN	6	95548049.540000
209CHN	4	97488349.920000
210CHN	1	116350907.360000
211CHN	1	1692689.670000
212CHN	3	487207113.210000
213CHN	1	5979691.680000
214CHN	4	161836591.630000
215CHN	1	4432250.860000
216CHN	2	88375855.740000
217CHN	2	26147805.480000
218CHN	6	1215190169.160000
219CHN	3	236513570.720000
220CHN	5	1778813259.540000
221CHN	3	230213054.830000
222CHN	2	3419012219.160000
223CHN	1	205187498.410000
224CHN	4	629963603.120000
225CHN	2	1001694430.570000
226CHN	3	13906317016.210001
227CHN	3	49227557.150000
228CHN	1	7092903.520000
229CHN	2	11690039.730000
230CHN	4	195031761.220000
231CHN	2	414064036.700000
232CHN	2	70020453.330000
233CHN	2	2355507780.060000
234CHN	3	439483838.190000
235CHN	2	245731702.700000
236CHN	5	338965806.430000
237CHN	4	80911784.460000
238CHN	2	31767757.800000
239CHN	1	184364341.740000
240CHN	7	79870194.560000
241CHN	4	156296959.620000
242CHN	4	1607270391.670000
243CHN	2	802391195.370000
244CHN	4	320978504.410000
245CHN	4	366740145.410000
246CHN	7	132944057.070000
247CHN	1	73456932.810000
248CHN	1	349959676.250000
249CHN	3	273940906.020000
250CHN	2	184764570.380000
251CHN	2	185275569.000000
252CHN	4	156430615.250000
253CHN	5	730902000.740000
254CHN	2	52462062.420000
255CHN	7	266002266.740000
256CHN	5	654933695.610000
257CHN	3	334145613.500000
258CHN	1	77702806.750000
259CHN	3	1787842809.150000
260CHN	3	2027570304.530000
261CHN	2	53833962.430000
262CHN	5	67025442.810000
263CHN	1	21850741.210000
264CHN	2	606364034.270000
265CHN	4	1933197852.030000
266CHN	5	813528758.100000
267CHN	1	99732333.640000
268CHN	2	7253220611.060000
269CHN	2	31627261.430000
270CHN	2	474845978.200000
271CHN	2	708661994.910000
272CHN	4	267897986.130000
273CHN	2	494117462.330000
274CHN	3	821286761.500000
275CHN	3	115896644.830000
276CHN	4	680145809.280000
277CHN	2	65848256.530000
278CHN	4	34993945.220000
279CHN	8	1011565583.030000
280CHN	9	505046600.470000
281CHN	4	164986457.100000
282CHN	5	62194401.310000
283CHN	4	172181951.380000
284CHN	4	42330799.720000
285CHN	1	203740551.710000
286CHN	2	2883823037.100000
287CHN	7	339959932.780000
288CHN	6	21229173.450000
289CHN	7	10711689.290000
290CHN	5	118054801.390000
291CHN	1	1316556580.090000
292CHN	5	168903042.660000
293CHN	4	149788251.800000
294CHN	2	204997679.960000
295CHN	5	64081126.150000
296CHN	4	36050576.370000
297CHN	6	162592230.830000
298CHN	0	0.000000
299CHN	5	349727444.730000
300CHN	0	0.000000
301CHN	2	41038307.150000
302CHN	6	81030455.820000
303CHN	4	1018535903.350000
304CHN	4	396520187.300000
305CHN	5	12673761539.700001
306CHN	5	260468529.490000
307CHN	1	86590705.300000
308CHN	5	2909308177.559999
309CHN	4	1277790251.360000
310CHN	5	484250039.760000
311CHN	5	159303971.820000
312CHN	1	163628359.320000
313CHN	8	145528749.890000
314CHN	4	146891218.190000
315CHN	1	91176.330000
316CHN	3	247777568.480000
317CHN	2	233269322.560000
318CHN	4	253951018.430000
319CHN	3	568585442.480000
320CHN	3	226974634.590000
321CHN	3	265837375.220000
322CHN	4	3354429023.370000
323CHN	4	212575385.350000
324CHN	11	1028728643.220000
325CHN	6	258083299.030000
326CHN	5	166452250.190000
327CHN	3	232644071.710000
328CHN	3	449880300.960000
329CHN	3	526148677.820000
330CHN	7	9031739740.530001
331CHN	2	949461771.920000
332CHN	4	5034639050.050000
333CHN	2	286805848.140000
334CHN	7	207365287.920000
335CHN	2	74991814.600000
336CHN	5	1266635740.590000
337CHN	1	506167878.310000
338CHN	3	63826948.030000
339CHN	2	367622650.070000
340CHN	11	109289735.880000
341CHN	3	237574651.480000
342CHN	4	218003907.010000
343CHN	2	1437340.180000
344CHN	3	896539578.640000
345CHN	3	4896359100.500000
346CHN	2	288872631.560000
347CHN	2	8860206471.510000
348CHN	2	310801280.280000
349CHN	1	226613750.290000
350CHN	5	150499075.100000
351CHN	3	193030588.950000
352CHN	3	264890061.100000
353CHN	9	291407766.420000
354CHN	5	2873136475.280000
355CHN	3	16740552.010000
356CHN	5	160775878.430000
357CHN	8	880509059.250000
358CHN	8	508565093.530000
359CHN	0	0.000000
360CHN	2	442205703.900000
361CHN	6	102061959.020000
362CHN	2	75216791.020000
363CHN	9	342620704.720000
364CHN	6	780795377.540000
365CHN	4	270878036.320000
366CHN	6	212912764.440000
367CHN	5	15627581.430000
368CHN	3	69110395.260000
369CHN	3	157502388.340000
370CHN	2	557517994.730000
371CHN	3	925139809.750000
372CHN	3	278122770.790000
373CHN	4	92639618.580000
374CHN	4	953308328.520000
375CHN	6	434448686.010000
376CHN	5	7315448178.670000
377CHN	7	3451105958.960000
378CHN	2	229979692.900000
379CHN	3	326902604.120000
380CHN	5	3729357653.670000
381CHN	3	639983613.390000
382CHN	7	361701177.150000
383CHN	3	411038127.140000
384CHN	2	477849134.720000
385CHN	4	311684661.610000
386CHN	2	3132885807.790000
387CHN	5	54419455.020000
388CHN	3	91554452.420000
389CHN	4	24685262.240000
390CHN	1	312653767.290000
391CHN	3	113649635.810000
392CHN	3	1245947616.670000
393CHN	6	1978345209.080000
394CHN	3	1506585033.630000
395CHN	1	271842614.630000
396CHN	4	1340316569.940000
397CHN	4	111356609.950000
398CHN	4	952145980.860000
399CHN	3	255519787.660000
400CHN	5	383964460.490000
401CHN	2	545536532.930000
402CHN	2	685830205.870000
403CHN	4	25159639.600000
404CHN	4	171556892.510000
405CHN	3	376528312.950000
406CHN	1	31592025.400000
407CHN	2	224451946.170000
408CHN	1	270199416.410000
409CHN	11	61722408.850000
410CHN	2	223244533.380000
411CHN	3	104045355.790000
412CHN	5	585251298.450000
413CHN	3	299181417.340000
414CHN	4	3851128263.370000
415CHN	4	138908936.490000
416CHN	1	543394576.090000
417CHN	6	287488774.220000
418CHN	3	138446850.020000
419CHN	3	359642520.090000
420CHN	4	152535335.300000
421CHN	2	16515768.670000
422CHN	2	9642298.760000
423CHN	3	117376250.800000
424CHN	7	186907068.050000
425CHN	5	844109163.850000
426CHN	2	553325607.380000
427CHN	2	468865215.200000
428CHN	2	453895228.580000
429CHN	1	25610862.180000
430CHN	1	228848951.840000
431CHN	3	76832656.160000
432CHN	6	340071492.310000
433CHN	6	89833217.660000
434CHN	1	119923652.070000
435CHN	2	414859542.400000
436CHN	5	185955713.800000
437CHN	2	344922371.220000
438CHN	2	934679343.760000
439CHN	2	115803399.920000
440CHN	2	72697020.700000
441CHN	3	187571126.650000
442CHN	2	223532532.640000
443CHN	1	70384721.870000
444CHN	2	127500693.390000
445CHN	3	114943064.220000
446CHN	2	58800975.310000
447CHN	1	101677313.020000
448CHN	3	155667274.840000
449CHN	3	124508651.170000
450CHN	1	36488401.890000
451CHN	5	12129390763.320000
452CHN	3	103575146.090000
453CHN	4	79492224.580000
454CHN	5	153210668.180000
455CHN	4	348516404.720000
456CHN	2	408441556.180000
457CHN	3	71857534.740000
458CHN	4	87048668.210000
459CHN	2	857992207.890000
460CHN	3	43464044.810000
461CHN	3	160523459.830000
462CHN	4	323366808.210000
463CHN	2	51350418.220000
464CHN	3	291790508.440000
465CHN	1	72232291.690000
466CHN	1	214725355.020000
467CHN	2	19825334.110000
468CHN	5	138830144.160000
469CHN	3	706922351.040000
470CHN	5	139405293.270000
471CHN	2	93102957.360000
472CHN	5	259407348.080000
473CHN	1	73739742.840000
474CHN	2	161938066.040000
475CHN	2	443397605.640000
476CHN	2	72088198.180000
477CHN	1	469893134.960000
478CHN	1	862718077.880000
479CHN	3	242550186.680000
480CHN	3	196464962.550000
481CHN	3	125130236.020000
482CHN	3	181798949.290000
483CHN	8	362958056.980000
484CHN	2	45378373.430000
485CHN	4	15971542.730000
486CHN	3	56932232.250000
487CHN	7	556427062.240000
488CHN	4	217723932.540000
489CHN	7	735951069.490000
490CHN	2	77351974.320000
491CHN	1	170273318.700000
492CHN	3	430556242.430000
493CHN	1	167450044.580000
494CHN	2	415578620.220000
495CHN	4	474822041.820000
496CHN	4	353690466.020000
497CHN	3	150640548.850000
498CHN	3	55102064.960000
499CHN	4	85590427.100000
500CHN	6	199605744.700000
501CHN	4	73483838.890000
502CHN	3	1769901854.140000
503CHN	1	56034725.570000
504CHN	6	264073448.620000
505CHN	5	1055064284.930000
506CHN	1	99753389.890000
507CHN	4	345696031.250000
508CHN	3	1279503979.700000
509CHN	1	1308572449.820000
510CHN	3	555230787.250000
511CHN	4	203654183.530000
512CHN	2	473623760.910000
513CHN	4	90604379.840000
514CHN	3	389408509.520000
515CHN	4	117977199.690000
516CHN	3	94529723.870000
517CHN	3	92139942.930000
518CHN	4	663164744.290000
519CHN	2	802389495.660000
520CHN	3	103795532.240000
521CHN	2	131673455.180000
522CHN	4	17350913.460000
523CHN	1	78615157.130000
524CHN	4	238913080.410000
525CHN	4	124936031.870000
526CHN	2	156343493.280000
527CHN	8	359298327.900000
528CHN	1	155130413.650000
529CHN	3	78830331.880000
530CHN	9	126821305.360000
531CHN	4	114492186.340000
532CHN	2	163888165.600000
533CHN	1	149223811.430000
534CHN	1	17944375.840000
535CHN	3	199905001.640000
536CHN	8	167855495.310000
537CHN	3	2254485004.040000
538CHN	3	75981400.450000
539CHN	0	0.000000
540CHN	2	902193.480000
541CHN	3	155654425.980000
542CHN	3	134975473.430000
543CHN	2	498958796.640000
544CHN	3	100801737.600000
545CHN	1	111693671.410000
546CHN	4	152889279.600000
547CHN	4	102732715.900000
548CHN	2	131758622.260000
549CHN	3	373118585.620000
550CHN	2	196365275.640000
551CHN	5	209083658.080000
552CHN	2	91046529.310000
553CHN	4	218705115.270000
554CHN	6	385774611.400000
555CHN	1	818636870.510000
556CHN	1	312718001.170000
557CHN	1	81702592.120000
558CHN	3	155258259.850000
559CHN	1	238750950.470000
560CHN	4	227106800.010000
561CHN	1	55807179.340000
562CHN	2	413192749.030000
563CHN	2	86577184.010000
564CHN	5	140034334.120000
565CHN	1	91539656.390000
566CHN	2	116915166.200000
567CHN	2	282538311.740000
568CHN	3	135100696.490000
569CHN	4	1274265040.980000
570CHN	4	286851770.010000
571CHN	6	70365463.240000
572CHN	0	0.000000
573CHN	3	1649564269.400000
574CHN	5	73235562.810000
575CHN	3	28806250.910000
576CHN	5	197732673.150000
577CHN	3	98996780.900000
578CHN	4	58370967.880000
579CHN	5	267407950.130000
580CHN	2	110167543.580000
581CHN	6	244171243.120000
582CHN	4	583191114.050000
583CHN	1	196081705.860000
584CHN	5	1287182597.020000
585CHN	1	103605085.260000
586CHN	3	45206648.770000
587CHN	1	235617578.950000
588CHN	4	38612473.030000
589CHN	2	109081705.560000
590CHN	2	366054706.860000
591CHN	4	82344299.380000
592CHN	5	204631696.570000
593CHN	1	15311287.880000
594CHN	2	65955675.490000
595CHN	2	46487504.060000
596CHN	2	61888990.650000
597CHN	2	279802480.620000
598CHN	1	394382921.300000
599CHN	4	450026138.670000
600CHN	4	40563887.950000
601CHN	1	38940184.270000
602CHN	2	19501802.470000
603CHN	9	79731060.630000
604CHN	2	89278136.940000
605CHN	2	56096855.180000
606CHN	2	264157499.450000
607CHN	3	19035256.980000
608CHN	5	231753504.520000
609CHN	5	425551791.300000
610CHN	1	837064711.750000
611CHN	2	217164075.280000
612CHN	1	200173067.860000
613CHN	1	207250627.560000
614CHN	2	906335259.370000
615CHN	3	40649655.380000
616CHN	3	58967217.970000
617CHN	3	65781955.470000
618CHN	1	283750022.870000
619CHN	1	197069384.970000
620CHN	2	77128668.230000
621CHN	1	126002120.270000
622CHN	2	47043693.160000
623CHN	2	64838759.950000
624CHN	3	81574720.910000
625CHN	1	12812182.960000
626CHN	1	30356899.660000
627CHN	2	29874419.600000
628CHN	1	78168711.410000
629CHN	3	1279198976.020000
630CHN	2	1430203269.320000
631CHN	1	1518169129.200000
632CHN	3	77079279.100000
633CHN	3	283641350.790000
634CHN	5	51024017.060000
635CHN	2	97358323.330000
636CHN	4	81569834.480000
637CHN	2	717656042.220000
638CHN	5	113746394.320000
639CHN	1	251277550.300000
640CHN	1	33210071.780000
641CHN	1	27789771.370000
642CHN	6	197005453.800000
643CHN	1	330567734.650000
644CHN	3	145913117.020000
645CHN	4	65247853.940000
646CHN	1	41554406.640000
647CHN	4	175957427.020000
648CHN	3	672182107.610000
649CHN	1	23126801.160000
650CHN	3	140940584.500000
651CHN	1	108678207.970000
652CHN	1	241706032.900000
653CHN	2	144524468.110000
654CHN	3	20947969.910000
655CHN	3	230994754.710000
656CHN	1	48663006.440000
657CHN	3	96675450.900000
658CHN	2	63359555.390000
659CHN	4	171074289.450000
660CHN	5	429890424.380000
661CHN	5	146892369.140000
662CHN	3	75593664.400000
663CHN	1	412316677.230000
664CHN	6	1125717641.010000
665CHN	1	109077890.240000
666CHN	1	50044625.160000
667CHN	3	228403719.300000
668CHN	2	894464194.930000
669CHN	2	626045862.910000
670CHN	4	130275787.050000
671CHN	3	419212732.600000
672CHN	1	212429238.630000
673CHN	1	262850822.610000
674CHN	2	56910591.670000
675CHN	2	74972796.240000
676CHN	2	333894786.940000
677CHN	3	364454786.560000
678CHN	5	1233895862.880000
679CHN	1	81721218.490000
680CHN	3	20810536.370000
681CHN	1	188524365.510000
682CHN	2	165296190.880000
683CHN	8	50503478.650000
684CHN	2	157614196.680000
685CHN	4	108367887.270000
686CHN	3	89517289.250000
687CHN	2	44751449.150000
688CHN	3	244481166.390000
689CHN	3	99400706.840000
690CHN	5	821614105.350000
691CHN	4	46136182.210000
692CHN	3	126890635.990000
693CHN	3	398908990.230000
694CHN	2	61210958.080000
695CHN	2	1172716396.120000
696CHN	1	42011750.060000
697CHN	4	297849959.220000
698CHN	5	82000515.700000
699CHN	3	74507276.550000
700CHN	5	494175086.560000
701CHN	1	139888770.820000
702CHN	1	474897694.650000
703CHN	6	713770143.400000
704CHN	3	73468680.310000
705CHN	2	29049661.250000
706CHN	3	44200188.520000
707CHN	1	132804077.790000
708CHN	2	67548413.040000
709CHN	1	131740300.100000
710CHN	1	222891733.100000
711CHN	2	199439768.330000
712CHN	4	114481606.550000
713CHN	1	95029750.520000
714CHN	4	85442969.070000
715CHN	1	101942061.820000
716CHN	1	136867076.210000
717CHN	3	161888117.550000
718CHN	3	159194923.830000
719CHN	1	286866410.380000
720CHN	1	224372336.560000
721CHN	2	306959955.210000
722CHN	1	41535686.000000
723CHN	3	38058270.150000
724CHN	2	102505125.940000
725CHN	2	374634007.410000
726CHN	2	419538521.520000
727CHN	2	135916224.580000
728CHN	5	253073083.240000
729CHN	4	127451138.460000
730CHN	1	2129793234.120000
731CHN	2	272364941.010000
732CHN	3	148673784.900000
733CHN	5	344719920.750000
734CHN	1	108460785.040000
735CHN	5	577818111.930000
736CHN	2	349430148.830000
737CHN	5	1447050083.040000
738CHN	6	52817762.070000
739CHN	1	152200875.510000
740CHN	5	298627739.100000
741CHN	1	53610648.560000
742CHN	1	42367080.460000
743CHN	2	109314815.990000
744CHN	1	327243817.930000
745CHN	2	64827426.820000
746CHN	1	74951060.030000
747CHN	7	202994841.690000
748CHN	2	29237436.120000
749CHN	1	36693428.560000
750CHN	1	111253802.570000
751CHN	2	261013963.380000
752CHN	4	87387885.430000
753CHN	1	219135728.500000
754CHN	3	169644234.100000
755CHN	2	68926375.480000
756CHN	4	243510898.760000
757CHN	1	80036892.750000
758CHN	1	245676771.000000
759CHN	2	133050479.910000
760CHN	1	82436544.230000
761CHN	3	113471911.780000
762CHN	2	1592483258.970000
763CHN	2	63961029.350000
764CHN	1	27047429.570000
765CHN	2	71549036.810000
766CHN	2	176150774.890000
767CHN	3	130423600.370000
768CHN	3	184028320.180000
769CHN	1	173585750.830000
770CHN	7	223538359.000000
771CHN	1	157823109.160000
772CHN	3	55570230.920000
773CHN	2	50090510.490000
774CHN	4	48335907.250000
775CHN	1	45213818.400000
776CHN	4	111047735.600000
777CHN	2	100010123.030000
778CHN	1	83217820.220000
779CHN	2	293998195.570000
780CHN	1	51517554.910000
781CHN	1	122982721.260000
782CHN	1	63657455.180000
783CHN	4	40175715.470000
784CHN	2	85509414.510000
785CHN	3	72073435.200000
786CHN	3	63250003.540000
787CHN	2	101573597.590000
788CHN	4	51048403.340000
789CHN	2	124804376.850000
790CHN	2	48850502.870000
791CHN	1	58046387.710000
792CHN	3	83589397.150000
793CHN	2	192983907.030000
794CHN	1	356181884.640000
795CHN	2	181257832.050000
796CHN	2	50612603.120000
797CHN	3	124829716.570000
798CHN	1	203263529.430000
799CHN	2	76925901.540000
800CHN	3	70509293.710000
801CHN	6	890412180.460000
802CHN	2	74903692.750000
803CHN	2	110449257.250000
804CHN	3	215113789.240000
805CHN	5	207415879.830000
806CHN	2	28351123.890000
807CHN	3	137979616.400000
808CHN	3	112419986.780000
809CHN	2	53138669.150000
810CHN	1	141717310.100000
811CHN	4	1312070236.680000
812CHN	2	680968345.970000
813CHN	4	103215119.930000
814CHN	3	68566245.610000
815CHN	1	44105556.610000
816CHN	1	43571751.430000
817CHN	2	120547611.080000
818CHN	2	110726345.980000
819CHN	2	92386172.210000
820CHN	7	331272624.350000
821CHN	1	60905944.620000
822CHN	6	315308298.360000
823CHN	1	150740577.750000
824CHN	3	139806233.810000
825CHN	1	300369845.410000
826CHN	5	570557442.950000
827CHN	2	61974841.190000
828CHN	3	60286175.880000
829CHN	2	265224636.010000
830CHN	3	213989029.580000
831CHN	1	93417875.020000
832CHN	1	116748629.390000
833CHN	1	178133364.690000
834CHN	1	333603324.570000
835CHN	2	121042442.960000
836CHN	1	125003851.320000
837CHN	4	126311095.500000
838CHN	1	48258213.430000
839CHN	4	209140749.420000
840CHN	1	43531948.710000
841CHN	4	876365604.630000
842CHN	3	2473685426.580000
843CHN	3	86387166.000000
844CHN	3	136672819.860000
845CHN	3	1772970787.860000
846CHN	3	261233297.150000
847CHN	1	62086881.230000
848CHN	2	725771701.530000
849CHN	6	209126682.670000
850CHN	3	168650068.190000
851CHN	4	65563018.310000
852CHN	2	188671758.210000
853CHN	2	112562529.700000
854CHN	3	47076413.940000
855CHN	5	796265030.650000
856CHN	3	490865113.930000
857CHN	3	393454798.220000
858CHN	1	42364987.890000
859CHN	1	63864460.680000
860CHN	2	135139241.550000
861CHN	1	134827405.240000
862CHN	1	113752186.060000
863CHN	1	87684153.420000
864CHN	2	54973530.830000
865CHN	3	51340399.240000
866CHN	1	369207488.650000
867CHN	1	619521798.580000
868CHN	3	243257103.800000
869CHN	1	380777818.760000
870CHN	2	260121390.910000
871CHN	3	74549392.000000
872CHN	3	46891713.630000
873CHN	2	25088021.480000
874CHN	1	117494130.030000
875CHN	3	116370276.000000
876CHN	2	182075387.390000
877CHN	1	53727491.100000
878CHN	5	42081698.460000
879CHN	3	105221627.410000
880CHN	1	184963870.620000
881CHN	2	212848769.370000
882CHN	2	483097142.520000
883CHN	3	119828714.660000
884CHN	6	74166937.190000
885CHN	1	119813059.510000
886CHN	1	77463074.160000
887CHN	4	428515818.260000
888CHN	4	216902255.380000
889CHN	2	387749748.330000
890CHN	3	39509402.410000
891CHN	3	146657054.860000
892CHN	1	48358115.580000
893CHN	0	0.000000
894CHN	4	127276838.520000
895CHN	1	31049146.350000
896CHN	1	1264340647.340000
897CHN	2	217361353.840000
898CHN	3	111826610.260000
899CHN	2	27480454.720000
900CHN	2	52128727.990000
901CHN	1	306415669.720000
902CHN	2	71671572.910000
903CHN	5	156542994.560000
904CHN	4	447814514.050000
905CHN	3	305855448.930000
906CHN	2	190023681.200000
907CHN	3	71514827.440000
908CHN	3	651470028.790000
909CHN	3	214074769.630000
910CHN	2	124831018.130000
911CHN	3	145446190.570000
912CHN	2	99978594.090000
913CHN	1	52058766.280000
914CHN	1	93141376.590000
915CHN	1	337941209.480000
916CHN	1	224154527.280000
917CHN	1	21651376.600000
918CHN	2	2942055882.010000
919CHN	3	63972461.840000
920CHN	2	34351184.390000
921CHN	4	124935205.610000
922CHN	1	132340869.880000
923CHN	2	445199562.420000
924CHN	1	47035477.480000
925CHN	1	132219280.870000
926CHN	1	187472863.240000
927CHN	1	57872224.330000
928CHN	2	197424838.540000
929CHN	1	21486785.060000
930CHN	3	58360696.200000
931CHN	3	201497324.880000
932CHN	3	87884942.810000
933CHN	2	203084161.870000
934CHN	1	51724281.330000
935CHN	4	154751899.960000
936CHN	1	222428485.320000
937CHN	3	50570726.530000
938CHN	6	156437395.140000
939CHN	1	34574806.990000
940CHN	1	21130470.650000
941CHN	1	123100158.390000
942CHN	1	46909225.160000
943CHN	4	115234434.700000
944CHN	1	125497372.400000
945CHN	1	52896532.680000
946CHN	1	218167846.960000
947CHN	2	55962933.330000
948CHN	2	74601409.820000
949CHN	2	51345888.270000
950CHN	1	198978451.180000
951CHN	3	79144023.950000
952CHN	3	42734758.600000
953CHN	1	44640059.750000
954CHN	1	42315460.620000
955CHN	2	113400184.220000
956CHN	3	92054413.760000
957CHN	3	317690609.450000
958CHN	3	1445517446.580000
959CHN	2	132802288.930000
960CHN	3	113646459.430000
961CHN	3	245620363.060000
962CHN	1	206859113.260000
963CHN	3	390342279.780000
964CHN	1	156448850.780000
965CHN	1	425246708.900000
966CHN	2	31798904.760000
967CHN	2	316647183.490000
968CHN	3	173484299.080000
969CHN	2	225307186.990000
970CHN	1	73717018.500000
971CHN	3	110512056.210000
972CHN	3	179598437.860000
973CHN	2	15879667.790000
974CHN	1	88819980.270000
975CHN	4	47645463.030000
976CHN	1	53290069.330000
977CHN	2	26811997.110000
978CHN	1	48641582.920000
979CHN	1	40706255.730000
980CHN	2	1008606080.810000
981CHN	3	329780748.510000
982CHN	2	38789530.000000
983CHN	2	102671455.010000
984CHN	1	116088847.130000
985CHN	2	258303830.610000
986CHN	2	74058877.930000
987CHN	2	934443129.330000
988CHN	4	220947928.280000
989CHN	8	169117803.390000
990CHN	1	63687321.400000
991CHN	4	828616483.470000
992CHN	2	20250742.890000
993CHN	3	86046470.320000
994CHN	3	569147967.680000
995CHN	2	87641164.900000
996CHN	1	149651194.820000
997CHN	1	53949559.290000
998CHN	1	820817235.680000
999CHN	1	59325894.070000
1000CHN	1	113898725.430000
1001CHN	1	56325074.410000
1002CHN	2	85649938.040000
1003CHN	1	49183394.860000
1004CHN	1	115192628.020000
1005CHN	1	29654165.650000
1006CHN	3	94493283.790000
1007CHN	1	148638573.380000
1008CHN	4	190285839.720000
1009CHN	2	259560037.630000
1010CHN	1	156624863.880000
1011CHN	2	27714310.970000
1012CHN	1	550096933.970000
1013CHN	2	569834896.370000
1014CHN	2	120618755.700000
1015CHN	1	31095676.930000
1016CHN	3	67535459.350000
1017CHN	2	155442016.420000
1018CHN	2	82620993.470000
1019CHN	2	85967930.070000
1020CHN	2	274019718.870000
1021CHN	5	77904812.900000
1022CHN	1	63589544.050000
1023CHN	3	105887058.300000
1024CHN	3	222445487.940000
1025CHN	5	120255573.750000
1026CHN	1	203314526.640000
1027CHN	2	148279272.900000
1028CHN	1	79600585.970000
1029CHN	3	78379725.320000
1030CHN	5	430805726.960000
1031CHN	2	313181192.950000
1032CHN	3	46138468.220000
1033CHN	3	183516922.950000
1034CHN	1	43494195.600000
1035CHN	1	137809281.300000
1036CHN	1	102541490.350000
1037CHN	1	218480838.330000
1038CHN	2	62086148.890000
1039CHN	1	141036717.970000
1040CHN	3	345654423.550000
1041CHN	1	32097280.360000
1042CHN	3	41564000.060000
1043CHN	1	158182647.770000
1044CHN	3	22723616.210000
1045CHN	2	43996065.800000
1046CHN	1	69694136.880000
1047CHN	3	50818465.960000
1048CHN	1	26899270.850000
1049CHN	1	69589730.330000
1050CHN	5	110650326.720000
1051CHN	2	307205270.720000
1052CHN	3	62450571.700000
1053CHN	2	302040307.990000
1054CHN	1	62472399.000000
1055CHN	1	48892153.550000
1056CHN	1	29679049.830000
1057CHN	1	41339589.780000
1058CHN	3	57103547.960000
1059CHN	1	263409353.150000
1060CHN	0	0.000000
1061CHN	4	92631091.390000
1062CHN	1	36588836.560000
1063CHN	1	58628825.460000
1064CHN	1	279884401.550000
1065CHN	2	85391163.780000
1066CHN	2	97370621.330000
1067CHN	1	32653013.720000
1068CHN	4	68548341.640000
1069CHN	1	101351530.070000
1070CHN	2	481891851.090000
1071CHN	2	390423319.200000
1072CHN	3	100487543.180000
1073CHN	2	202625203.830000
1074CHN	1	145271921.530000
1075CHN	1	183396801.250000
1076CHN	1	97804748.970000
1077CHN	1	47910567.940000
1078CHN	1	54394227.930000
1079CHN	5	78452431.040000
1080CHN	4	55254872.310000
1081CHN	2	39471237.160000
1082CHN	1	110096320.590000
1083CHN	2	66516670.760000
1084CHN	1	123596326.090000
1085CHN	1	204710166.240000
1086CHN	1	152020178.780000
1087CHN	1	117290201.630000
1088CHN	2	147138577.050000
1089CHN	5	164107234.940000
1090CHN	1	30664378.580000
1091CHN	2	384570280.870000
1092CHN	1	36514319.100000
1093CHN	1	186662007.030000
1094CHN	1	65510690.330000
1095CHN	4	182123902.420000
1096CHN	5	124357433.070000
1097CHN	1	154278087.280000
1098CHN	1	103259441.710000
1099CHN	4	169039619.240000
1100CHN	0	0.000000
1101CHN	1	161694430.320000
1102CHN	1	14028430.230000
1103CHN	1	47576895.920000
1104CHN	2	95628020.470000
1105CHN	4	182419446.780000
1106CHN	1	194843281.750000
1107CHN	1	48284831.550000
1108CHN	1	59183237.520000
1109CHN	1	65860851.520000
1110CHN	1	78794913.570000
1111CHN	1	95006249.520000
1112CHN	1	161833097.420000
1113CHN	1	63752480.780000
1114CHN	1	37302810.990000
1115CHN	1	247841660.630000
1116CHN	1	16074988.980000
1117CHN	1	166554680.090000
1118CHN	6	106698428.920000
1119CHN	3	121961921.620000
1120CHN	3	481582900.930000
1121CHN	3	71715109.290000
1122CHN	1	25141953.760000
1123CHN	1	21976579.150000
1124CHN	1	432412784.210000
1125CHN	3	90983468.530000
1126CHN	1	62103681.630000
1127CHN	3	83938152.110000
1128CHN	2	247751835.570000
1129CHN	1	38942774.430000
1130CHN	1	1894560948.400000
1131CHN	1	246079235.220000
1132CHN	2	1296962684.110000
1133CHN	1	110858208.050000
1134CHN	3	1858363959.740000
1135CHN	2	2276333566.770000
1136CHN	3	12272051980.230000
1137CHN	2	382969852.520000
1138CHN	1	2686751980.080000
1139CHN	2	20563245.200000
1140CHN	1	46783201.480000
1141CHN	1	504331131.520000
1142CHN	2	202716718.150000
1143CHN	2	394046142.550000
1144CHN	4	224607915.990000
1145CHN	5	30772373201.599998
1146CHN	3	79836053.020000
1147CHN	1	1437760450.560000
1148CHN	3	365356756.390000
1149CHN	1	73111937.090000
1150CHN	3	12308778960.719999
1151CHN	1	1915053957.760000
1152CHN	3	387799213.620000
1153CHN	1	82547782.380000
1154CHN	3	417055538.560000
1155CHN	1	197651196.510000
1156CHN	1	134577923.110000
1157CHN	3	2776311.010000
1158CHN	5	3117828459.200000
1159CHN	2	1363177669.370000
1160CHN	1	150273467.100000
1161CHN	1	277873452.270000
1162CHN	2	237389804.850000
1163CHN	3	7170578938.640000
1164CHN	2	53565871.760000
1165CHN	1	89849499.900000
1166CHN	4	57488706080.970001
1167CHN	1	78925881.960000
1168CHN	2	70691395.870000
1169CHN	1	166688213.590000
1170CHN	3	5473040942.020000
1171CHN	2	356147681.140000
1172CHN	2	63153878.310000
1173CHN	1	344481680.990000
1174CHN	1	36983721.250000
1175CHN	3	632631734.850000
1176CHN	1	25627112.810000
1177CHN	1	63650203.890000
1178CHN	2	159091494.190000
1179CHN	1	994986495.990000
1180CHN	1	26355571.140000
1181CHN	1	152819032.150000
1182CHN	1	154088744.250000
1183CHN	4	127394687.960000
1184CHN	1	1028413096.820000
1185CHN	1	67051876.380000
1186CHN	2	341374830.730000
1187CHN	2	60843833.110000
1188CHN	2	1446223030.520000
1189CHN	3	2661925524.340000
1190CHN	2	219475003.990000
1191CHN	1	2361339.400000
1192CHN	2	846082976.920000
1193CHN	3	75072435.180000
1194CHN	1	27523912.090000
1195CHN	1	1240897519.940000
1196CHN	1	67477569.780000
1197CHN	3	107032575.730000
1198CHN	4	28560515006.550003
1199CHN	1	593601061.900000
1200CHN	1	3058917169.250000
1201CHN	1	32204371.540000
1202CHN	1	270283355.370000
1203CHN	5	344553987.540000
1204CHN	1	199037274.960000
1205CHN	4	2613679146.280000
1206CHN	1	149133160.630000
1207CHN	1	54296116.260000
1208CHN	1	20404106.820000
1209CHN	2	111712268.540000
1210CHN	8	1256583431.220000
1211CHN	1	219288008.930000
1212CHN	2	304629412.100000
1213CHN	3	462259008.200000
1214CHN	4	1474291324.480000
1215CHN	1	58593541.790000
1216CHN	1	301779961.680000
1217CHN	2	122165569.230000
1218CHN	1	62533049.900000
1219CHN	2	433684284.940000
1220CHN	1	88660977.720000
1221CHN	2	1739177700.450000
1222CHN	1	1159430803.790000
1223CHN	1	627669974.760000
1224CHN	5	673368843.050000
1225CHN	1	891183795.830000
1226CHN	3	538662973.360000
1227CHN	6	37562727039.320007
1228CHN	1	15507224.430000
1229CHN	2	937595919.400000
1230CHN	1	112430459.510000
1231CHN	1	2470522476.880000
1232CHN	3	63700414.410000
1233CHN	2	375338455.360000
1234CHN	1	133201991.450000
1235CHN	0	0.000000
1236CHN	1	846186593.300000
1237CHN	1	460635895.910000
1238CHN	3	6105093404.840000
1239CHN	3	10764796025.500000
1240CHN	1	668438097.640000
1241CHN	4	1223980788.640000
1242CHN	1	190872947.910000
1243CHN	2	1276821883.480000
1244CHN	6	11003238046.770000
1245CHN	2	484153131.360000
1246CHN	3	453983543.700000
1247CHN	3	559531718.240000
1248CHN	2	419630637.030000
1249CHN	2	185802528.140000
1250CHN	2	12716280325.590000
1251CHN	5	229535100.640000
1252CHN	1	860763333.490000
1253CHN	4	1952746151.050000
1254CHN	3	37855747.200000
1255CHN	1	1308259.520000
1256CHN	4	38317761.040000
1257CHN	4	105451519.270000
1258CHN	2	212442482.700000
1259CHN	3	3119593023.000000
1260CHN	4	48558763.360000
1261CHN	5	373396675.560000
1262CHN	6	1830553821.670000
1263CHN	5	123587249.980000
1264CHN	1	13125.390000
1265CHN	3	276228300.340000
1266CHN	3	104219394.950000
1267CHN	3	54918931.750000
1268CHN	2	297665430.750000
1269CHN	3	156051217.540000
1270CHN	3	2343611.680000
1271CHN	5	58828250.770000
1272CHN	4	1355658230.690000
1273CHN	2	9805408.780000
1274CHN	2	37117170.530000
1275CHN	2	448064361.440000
1276CHN	3	97022061.620000
1277CHN	2	850890214.100000
1278CHN	2	136356836.550000
1279CHN	3	328989669.020000
1280CHN	5	27788768.590000
1281CHN	3	288459845.620000
1282CHN	3	486314966.040000
1283CHN	4	1084162271.060000
1284CHN	2	224352354.000000
1285CHN	7	3636612925.930000
1286CHN	2	272236132.070000
1287CHN	2	2154978333.040000
1288CHN	4	314008846.940000
1289CHN	2	377783486.830000
1290CHN	2	618484020.440000
1291CHN	2	335409794.460000
1292CHN	1	3748532.480000
1293CHN	2	3633322152.220000
1294CHN	9	1518662002.140000
1295CHN	2	390851111.790000
1296CHN	3	3178147908.080000
1297CHN	5	727716613.100000
1298CHN	3	5031967234.010000
1299CHN	2	62393187.670000
1300CHN	6	564235618.600000
1301CHN	4	4184005996.750000
1302CHN	2	677948497.450000
1303CHN	2	484829392.220000
1304CHN	3	53842025.420000
1305CHN	4	3587900503.000000
1306CHN	1	19037451.380000
1307CHN	1	488822541.210000
1308CHN	3	940042585.310000
1309CHN	1	4077573953.210000
1310CHN	2	1500368876.440000
1311CHN	1	187956523.370000
1312CHN	1	437428882.050000
1313CHN	4	295508543.190000
1314CHN	2	857412788.690000
1315CHN	2	153728962.380000
1316CHN	3	183603499.970000
1317CHN	3	119319704.330000
1318CHN	1	1288445837.670000
1319CHN	2	8450298.240000
1320CHN	2	55931900.000000
1321CHN	3	32349061.370000
1322CHN	1	250232379.810000
1323CHN	2	104583005.590000
1324CHN	2	2639750641.420000
1325CHN	1	151131575.530000
1326CHN	3	458619290.050000
1327CHN	1	434593594.960000
1328CHN	2	1598701326.290000
1329CHN	1	728912877.400000
1330CHN	1	143268197.240000
1331CHN	2	1088911115.500000
1332CHN	7	32757849669.080006
1333CHN	3	20946577141.140003
1334CHN	4	1075074203.660000
1335CHN	1	5322480798.420000
1336CHN	3	5939749474.880000
1337CHN	4	427635422.270000
1338CHN	4	1949038774.360000
1339CHN	1	2071796859.600000
1340CHN	1	733824557.030000
1341CHN	1	491342802.190000
1342CHN	1	91199043.120000
1343CHN	1	94440330.930000
1344CHN	1	18433706425.799999
1345CHN	1	156333897.870000
1346CHN	3	3330174603.750000
1347CHN	3	45909638676.520004
1348CHN	5	1743039575.850000
1349CHN	1	217720339.520000
1350CHN	2	1880375712.200000
1351CHN	6	1269832627.110000
1352CHN	4	1021549306.550000
1353CHN	4	3295603673.670000
1354CHN	1	1300055989.350000
1355CHN	2	1737688844.750000
1356CHN	2	3730658607.470000
1357CHN	2	905874982.380000
1358CHN	1	238956565.760000
1359CHN	2	555629318.910000
1360CHN	3	2790545527.360000
1361CHN	2	311591683.520000
1362CHN	5	5161196361.040000
1363CHN	2	63263832.170000
1364CHN	3	77307991.510000
1365CHN	3	137939018.090000
1366CHN	2	123755241.000000
1367CHN	1	54022139.180000
1368CHN	3	90752634.970000
1369CHN	1	64207125.830000
1370CHN	2	31464202.400000
1371CHN	3	39751383.490000
1372CHN	2	32259543.840000
1373CHN	2	65133070.880000
1374CHN	5	30591008.010000
1375CHN	1	73590495.060000
1376CHN	2	34713713.700000
1377CHN	1	64938526.650000
1378CHN	2	157810881.000000
1379CHN	3	33787092.720000
1380CHN	1	97088445.270000
1381CHN	1	25482667.140000
1382CHN	3	45879651.740000
1383CHN	3	123806585.510000
1384CHN	2	48108281.250000
1385CHN	4	617223946.210000
1386CHN	4	7853548.370000
1387CHN	5	128797719.650000
1388CHN	2	61669420.660000
1389CHN	2	151591137.770000
1390CHN	6	173670300.010000
1391CHN	3	25953205.780000
1392CHN	3	101350360.630000
1393CHN	2	30058803.620000
1394CHN	1	53447385.390000
1395CHN	3	33202250.390000
1396CHN	2	25921025.850000
1397CHN	1	56214254.950000
1398CHN	2	28675576.580000
1399CHN	1	34479562.680000
1400CHN	1	78781601.830000
1401CHN	3	46580670.030000
1402CHN	1	135899081.740000
1403CHN	4	52627015.880000
1404CHN	1	54781156.950000
1405CHN	2	25271381.430000
1406CHN	1	53499587.390000
1407CHN	1	38689043.220000
1408CHN	1	34336477.680000
1409CHN	1	33255937.950000
1410CHN	1	50264135.530000
1411CHN	1	86060343.910000
1412CHN	4	36322340.560000
1413CHN	1	42192558.500000
1414CHN	4	32837890.990000
1415CHN	1	22722927.540000
1416CHN	3	21443271.450000
1417CHN	2	29045791.830000
1418CHN	1	41637418.640000
1419CHN	2	34418433.220000
1420CHN	2	210186290.970000
1421CHN	2	268237255.710000
1422CHN	2	27895946.240000
1423CHN	1	34041239.100000
1424CHN	2	38448635.730000
1425CHN	2	42261744.270000
1426CHN	1	67892092.860000
1427CHN	1	32888403.080000
1428CHN	1	55596358.480000
1429CHN	1	28055531.630000
1430CHN	3	382834901.530000
1431CHN	1	17269520.030000
1432CHN	4	218466767.440000
1433CHN	2	121784352.580000
1434CHN	1	98694483.390000
1435CHN	2	80491426.240000
1436CHN	2	14976924.380000
1437CHN	5	14578648.470000
1438CHN	2	35003273.600000
1439CHN	4	52827784.850000
1440CHN	1	41770032.960000
1441CHN	1	63852271.110000
1442CHN	1	106860874.000000
1443CHN	3	117756054.250000
1444CHN	2	309921916.740000
1445CHN	3	161549575.080000
1446CHN	3	18053405.960000
1447CHN	5	12366834.940000
1448CHN	2	45169657.590000
1449CHN	4	33604847.290000
1450CHN	1	99931636.840000
1451CHN	1	49115548.270000
1452CHN	4	80091147.350000
1453CHN	1	88188450.860000
1454CHN	3	25792321.330000
1455CHN	1	41992746.210000
1456CHN	2	156744335.440000
1457CHN	2	36074065.800000
1458CHN	0	0.000000
1459CHN	1	14044776.520000
1460CHN	2	23612492.160000
1461CHN	1	26637518.640000
1462CHN	2	109434765.830000
1463CHN	4	23784450.650000
1464CHN	2	46401416.020000
1465CHN	2	28154107.700000
1466CHN	4	143952147.250000
1467CHN	2	150606076.860000
1468CHN	4	37892658.310000
1469CHN	2	40011356.120000
1470CHN	1	15206183.040000
1471CHN	1	22533029.930000
1472CHN	1	69309968.910000
1473CHN	5	151191195.700000
1474CHN	1	22612736.140000
1475CHN	4	33765360.790000
1476CHN	3	58215832.080000
1477CHN	4	150663106.300000
1478CHN	2	13177753.410000
1479CHN	3	120059924.660000
1480CHN	3	121402476.460000
1481CHN	2	82598302.820000
1482CHN	1	48855487.220000
1483CHN	1	42308150.860000
1484CHN	2	108563813.030000
1485CHN	1	47181552.430000
1486CHN	1	147143599.400000
1487CHN	2	63616790.340000
1488CHN	1	68022294.840000
1489CHN	2	60076884.840000
1490CHN	2	130399890.250000
1491CHN	2	72302897.810000
1492CHN	4	41131314.730000
1493CHN	1	56782162.570000
1494CHN	2	70642059.480000
1495CHN	4	88902701.810000
1496CHN	1	115631058.510000
1497CHN	1	133515011.560000
1498CHN	0	0.000000
1499CHN	1	17421605.780000
1500CHN	1	128988510.830000
1501CHN	3	59834912.010000
1502CHN	3	34565347.450000
1503CHN	2	34137425.850000
1504CHN	1	57051059.380000
1505CHN	1	30562141.290000
1506CHN	1	68878252.460000
1507CHN	2	129334639.990000
1508CHN	1	131544313.550000
1509CHN	3	74182760.240000
1510CHN	2	33425701.310000
1511CHN	2	19881991.810000
1512CHN	2	36133522.660000
1513CHN	1	41194443.800000
1514CHN	5	32564629.470000
1515CHN	1	58404970.520000
1516CHN	2	91167378.090000
1517CHN	2	30474829.670000
1518CHN	2	89365684.960000
1519CHN	2	25504409.700000
1520CHN	1	152637071.580000
1521CHN	1	45329803.290000
1522CHN	2	97129076.240000
1523CHN	1	51201377.400000
1524CHN	3	31757850.400000
1525CHN	1	23495893.630000
1526CHN	2	41890358.670000
1527CHN	3	36205636.180000
1528CHN	1	21013095.820000
1529CHN	1	27614777.790000
1530CHN	2	83663333.530000
1531CHN	2	49774303.430000
1532CHN	4	86099072.320000
1533CHN	1	78129144.750000
1534CHN	5	29038222.620000
1535CHN	2	27835768.100000
1536CHN	1	33319843.560000
1537CHN	5	56704981.010000
1538CHN	5	63981457.750000
1539CHN	1	37282622.270000
1540CHN	2	21764344.550000
1541CHN	1	16237154.290000
1542CHN	2	56665916.350000
1543CHN	2	42392300.630000
1544CHN	1	56275111.110000
1545CHN	0	0.000000
1546CHN	1	29790984.310000
1547CHN	2	148820194.910000
1548CHN	2	104505193.540000
1549CHN	3	53617435.900000
1550CHN	2	32331672.490000
1551CHN	3	51487229.040000
1552CHN	3	31763759.160000
1553CHN	1	15012923.570000
1554CHN	1	35487826.920000
1555CHN	1	71536156.180000
1556CHN	2	51796474.020000
1557CHN	4	70899350.180000
1558CHN	1	74072282.580000
1559CHN	2	148509398.670000
1560CHN	2	33161943.310000
1561CHN	1	27869792.140000
1562CHN	1	52695513.360000
1563CHN	5	30410517.260000
1564CHN	1	61123521.100000
1565CHN	2	90762656.100000
1566CHN	1	68584722.870000
1567CHN	1	78150069.370000
1568CHN	1	45188757.390000
1569CHN	2	124201031.190000
1570CHN	1	30492460.910000
1571CHN	3	19288811.390000
1572CHN	2	24429782.460000
1573CHN	4	26596707.160000
1574CHN	1	68397615.960000
1575CHN	1	37209043.500000
1576CHN	1	118657516.730000
1577CHN	1	26880524.550000
1578CHN	2	31752697.890000
1579CHN	2	86197857.690000
1580CHN	2	119359624.080000
1581CHN	1	65821192.780000
1582CHN	1	16850092.770000
1583CHN	2	96329711.930000
1584CHN	2	23222614.090000
1585CHN	1	13186977.730000
1586CHN	1	100188615.210000
1587CHN	2	62633712.660000
1588CHN	4	42193233.050000
1589CHN	3	19762498.010000
1590CHN	2	153586473.260000
1591CHN	2	23020446.950000
1592CHN	1	35323844.210000
1593CHN	2	41392232.690000
1594CHN	2	64076278.310000
1595CHN	1	94932867.860000
1596CHN	2	22004816.930000
1597CHN	1	9072542.520000
1598CHN	2	18086164.500000
1599CHN	3	62862651.120000
1600CHN	1	15473764.710000
1601CHN	2	24959530.960000
1602CHN	3	149792153.450000
1603CHN	1	35084534.630000
1604CHN	2	24497813.960000
1605CHN	1	91296305.000000
1606CHN	1	87115454.050000
1607CHN	2	27026244.100000
1608CHN	1	18818611.220000
1609CHN	1	24966969.910000
1610CHN	4	22187323.310000
1611CHN	1	25774649.040000
1612CHN	2	24343742.120000
1613CHN	3	127494886.750000
1614CHN	1	60735368.590000
1615CHN	2	20459764.210000
1616CHN	1	37420781.560000
1617CHN	2	50990690.300000
1618CHN	1	59634189.340000
1619CHN	4	199419187.390000
1620CHN	1	46129088.760000
1621CHN	3	35941737.120000
1622CHN	2	37910010.580000
1623CHN	3	37167345.600000
1624CHN	3	19224017.760000
1625CHN	3	53404098.310000
1626CHN	2	24007020.360000
1627CHN	1	77779960.370000
1628CHN	1	37285741.400000
1629CHN	1	73258772.940000
1630CHN	1	66615029.520000
1631CHN	1	61667499.650000
1632CHN	1	14056284.860000
1633CHN	2	55977417.580000
1634CHN	3	24933089.020000
1635CHN	1	71719910.490000
1636CHN	2	133460225.360000
1637CHN	1	30091878.460000
1638CHN	2	34021495.090000
1639CHN	1	42789421.440000
1640CHN	1	41397784.320000
1641CHN	4	37740880.320000
1642CHN	1	50503065.480000
1643CHN	5	31663613.320000
1644CHN	2	13922083.960000
1645CHN	1	97288772.220000
1646CHN	4	152676465.690000
1647CHN	2	17693410.500000
1648CHN	1	17965190.600000
1649CHN	1	42199956.600000
1650CHN	2	18557736.860000
1651CHN	1	38633137.200000
1652CHN	1	41279380.490000
1653CHN	1	48514396.370000
1654CHN	4	31489437.740000
1655CHN	0	0.000000
1656CHN	1	28025601.010000
1657CHN	0	0.000000
1658CHN	1	60494587.030000
1659CHN	0	0.000000
1660CHN	2	41820333.090000
1661CHN	1	14610498.220000
1662CHN	2	40147794.740000
1663CHN	2	70490139.190000
1664CHN	0	0.000000
1665CHN	1	60726825.280000
1666CHN	1	48065384.290000
1667CHN	0	0.000000
1668CHN	2	22453331.570000
1669CHN	1	394825050.220000
1670CHN	0	0.000000
1671CHN	1	26647491.230000
1672CHN	1	75772670.750000
1673CHN	3	21085228.020000
1674CHN	1	51340528.550000
1675CHN	0	0.000000
1676CHN	1	24652891.670000
1677CHN	1	22112436.540000
1678CHN	1	99157165.350000
1679CHN	1	72768997.560000
1680CHN	2	11814752.340000
1681CHN	1	15628280.380000
1682CHN	1	75085613.720000
1683CHN	0	0.000000
1684CHN	3	44976413.630000
1685CHN	1	57073938.080000
1686CHN	1	35962039.490000
1687CHN	2	78375011.130000
1688CHN	1	12438991.340000
1689CHN	1	44906785.910000
1690CHN	3	38766050.250000
1691CHN	1	36258169.810000
1692CHN	2	34603333.160000
1693CHN	2	30655497.830000
1694CHN	2	31736919.040000
1695CHN	1	24798470.640000
1696CHN	2	26325942.120000
1697CHN	1	43984127.480000
1698CHN	1	47608503.390000
1699CHN	1	185347502.820000
1700CHN	3	32560366.990000
1701CHN	3	28209787.900000
1702CHN	1	131056708.630000
1703CHN	1	39890212.050000
1704CHN	1	34740719.740000
1705CHN	1	39062679.530000
1706CHN	3	35824901.150000
1707CHN	4	29470987.080000
1708CHN	1	21571573.150000
1709CHN	1	23023053.110000
1710CHN	2	17186519.520000
1711CHN	1	27747489.870000
1712CHN	1	46334834.770000
1713CHN	1	21894183.330000
1714CHN	2	15285997.120000
1715CHN	3	15088454.230000
1716CHN	3	11466457.490000
1717CHN	0	0.000000
1718CHN	1	47588995.900000
1719CHN	1	172616546.930000
1720CHN	4	7168595705.190001
1721CHN	1	42821474.890000
1722CHN	2	59403501.560000
1723CHN	2	387342502.570000
1724CHN	1	153912826.810000
1725CHN	6	9639754185.730000
1726CHN	4	26367025648.070004
1727CHN	2	789221293.640000
1728CHN	4	7455501997.799999
1729CHN	1	151583877.410000
1730CHN	1	960818651.130000
1731CHN	1	105259784.950000
1732CHN	1	140132266.340000
1733CHN	3	525499580.930000
1734CHN	4	2395776349.880000
1735CHN	3	369619633.550000
1736CHN	5	683624432.290000
1737CHN	4	2762730491.080000
1738CHN	4	644700723.440000
1739CHN	2	2296800.210000
1740CHN	3	341370444.380000
1741CHN	6	84359346.630000
1742CHN	7	19553128221.360001
1743CHN	1	253632125.760000
1744CHN	3	1669834438.010000
1745CHN	1	74641973.280000
1746CHN	1	131074986.710000
1747CHN	0	0.000000
1748CHN	2	2444797110.390000
1749CHN	1	130750725.480000
1750CHN	1	174867110.120000
1751CHN	3	4407393568.300000
1752CHN	5	218522781.800000
1753CHN	1	187140664.620000
1754CHN	5	1769978020.470000
1755CHN	2	241257459.880000
1756CHN	4	253655745058.859985
1757CHN	5	363894309.640000
1758CHN	1	122878269.650000
1759CHN	1	882225076.440000
1760CHN	1	99949520.810000
1761CHN	4	1392306417.620000
1762CHN	6	2644631131.180000
1763CHN	5	54998702328.369995
1764CHN	7	35729782.710000
1765CHN	3	26832406.140000
1766CHN	3	1324357935.760000
1767CHN	5	45339777629.829994
1768CHN	3	704266615.980000
1769CHN	2	684503297.020000
1770CHN	1	39788915.150000
1771CHN	3	12518554.090000
1772CHN	1	468319068.910000
1773CHN	2	393779081.980000
1774CHN	2	134781895.820000
1775CHN	1	269964392.140000
1776CHN	2	295117455.010000
1777CHN	1	189535204.770000
1778CHN	1	134810191.920000
1779CHN	1	44051275.740000
1780CHN	2	64778676.310000
1781CHN	3	15296101447.240000
1782CHN	5	269896601.910000
1783CHN	2	57955899.110000
1784CHN	2	422488542.830000
1785CHN	1	85605928.220000
1786CHN	1	77073149.860000
1787CHN	2	252486555.260000
1788CHN	3	6442768069.360001
1789CHN	3	57317778.190000
1790CHN	1	329762934.940000
1791CHN	4	238531883.490000
1792CHN	3	816535293.850000
1793CHN	3	510667146.670000
1794CHN	2	73486890.480000
1795CHN	4	477894949.770000
1796CHN	5	5855475171.400001
1797CHN	0	0.000000
1798CHN	3	2804415939.960000
1799CHN	2	555789090.020000
1800CHN	2	11293557421.250000
1801CHN	5	2182717686.140000
1802CHN	2	202077344.770000
1803CHN	7	417391800.990000
1804CHN	2	582120734.470000
1805CHN	6	4554646915.289999
1806CHN	1	4905287678.270000
1807CHN	4	9897131871.859999
1808CHN	3	428868828.030000
1809CHN	2	3981354227.170000
1810CHN	3	42286708041.419998
1811CHN	4	316346344.260000
1812CHN	4	2907340486.640000
1813CHN	6	9039799627.150000
1814CHN	3	6732757939.980000
1815CHN	0	0.000000
1816CHN	2	5775134752.720000
1817CHN	1	299103457.790000
1818CHN	2	114373094.770000
1819CHN	3	11631863232.000000
1820CHN	2	228516507.880000
1821CHN	1	352471209.110000
1822CHN	5	3281314967.240000
1823CHN	2	8497447877.550000
1824CHN	1	4868566877.190000
1825CHN	5	479385734.200000
1826CHN	5	218146004.120000
1827CHN	4	48231941.000000
1828CHN	1	84707345.570000
1829CHN	3	875204293.540000
1830CHN	2	4085998621.800000
1831CHN	4	18791050724.010002
1832CHN	2	172234542.360000
1833CHN	3	3109189167.710000
1834CHN	4	401111473.090000
1835CHN	1	852500579.720000
1836CHN	7	355056427.300000
1837CHN	6	272963603.280000
1838CHN	6	2016156954.730000
1839CHN	2	771522498.550000
1840CHN	6	6602162132.840000
1841CHN	2	417515883.060000
1842CHN	4	132645237.990000
1843CHN	3	178607746.580000
1844CHN	3	180989138.180000
1845CHN	4	968341665.920000
1846CHN	1	235448939.220000
1847CHN	7	435952550.530000
1848CHN	1	1577476.440000
1849CHN	3	377677645.220000
1850CHN	3	306074742.460000
1851CHN	2	655703135.220000
1852CHN	5	45544673.510000
1853CHN	2	311202266.000000
1854CHN	3	103456966.130000
1855CHN	1	1468542.510000
1856CHN	2	76339847.930000
1857CHN	1	916695685.410000
1858CHN	1	595142635.810000
1859CHN	6	817509634.370000
1860CHN	6	155265456.600000
1861CHN	7	2187197285.950000
1862CHN	6	136369856.520000
1863CHN	1	659536.000000
1864CHN	4	40909794.490000
1865CHN	4	34774257.300000
1866CHN	7	1623323088.670000
1867CHN	2	88456849.660000
1868CHN	7	1870079720.200000
1869CHN	3	27080501.760000
1870CHN	11	2755296032.980000
1871CHN	3	113759769.310000
1872CHN	7	249999488.650000
1873CHN	4	59000235604.220001
1874CHN	3	230281007.830000
1875CHN	1	47968998.970000
1876CHN	3	69512675.890000
1877CHN	4	273165682.090000
1878CHN	4	189213177.600000
1879CHN	5	182868923.300000
1880CHN	1	1126563075.710000
1881CHN	2	100106282.440000
1882CHN	3	86445601.680000
1883CHN	2	119550721.110000
1884CHN	4	115548251.640000
1885CHN	6	1094386223.760000
1886CHN	1	524388319.900000
1887CHN	10	123490662.880000
1888CHN	5	978402870.920000
1889CHN	5	1876798978.350000
1890CHN	3	1757026372.340000
1891CHN	3	1267088860.970000
1892CHN	4	507338546.200000
1893CHN	4	2112895489.060000
1894CHN	9	171691605.760000
1895CHN	3	406953912.330000
1896CHN	4	768907466.410000
1897CHN	3	132505468.730000
1898CHN	2	98483762.850000
1899CHN	5	388367370.840000
1900CHN	2	79572553.010000
1901CHN	2	147589737.500000
1902CHN	3	7897040.150000
1903CHN	1	49174116.370000
1904CHN	10	1013993520.090000
1905CHN	4	37583600.800000
1906CHN	8	790907585.940000
1907CHN	5	1509453305.400000
1908CHN	2	3691637.610000
1909CHN	3	4714700.610000
1910CHN	1	90013512.810000
1911CHN	3	3272450.680000
1912CHN	3	3497810337.240000
1913CHN	3	188604557.340000
1914CHN	7	557906614.870000
1915CHN	2	11209494918.550001
1916CHN	6	129088530.180000
1917CHN	3	121590471.010000
1918CHN	1	950036482.140000
1919CHN	3	128153721.680000
1920CHN	2	39720194.610000
1921CHN	3	988783859.310000
1922CHN	1	185269726.250000
1923CHN	0	0.000000
1924CHN	5	254823116.180000
1925CHN	6	201924576.160000
1926CHN	8	5052822431.610000
1927CHN	3	48909447.700000
1928CHN	4	31420891.140000
1929CHN	9	1243337933.710000
1930CHN	11	9976710215.470001
1931CHN	3	83478852.190000
1932CHN	2	122715243.830000
1933CHN	3	94606812.500000
1934CHN	3	336283175.380000
1935CHN	6	629311376.020000
1936CHN	5	1323530592.240000
1937CHN	2	183317223.710000
1938CHN	8	175549973.170000
1939CHN	0	0.000000
1940CHN	2	580058736.830000
1941CHN	2	751381684.680000
1942CHN	2	236192874.130000
1943CHN	2	160368803.650000
1944CHN	5	332614213.050000
1945CHN	4	36762834.140000
1946CHN	4	185760524.070000
1947CHN	2	20965569.380000
1948CHN	6	216872003.110000
1949CHN	2	17378431.840000
1950CHN	2	383400497.220000
1951CHN	3	905264255.570000
1952CHN	4	148796704.840000
1953CHN	0	0.000000
1954CHN	3	212469116.430000
1955CHN	3	466619197.470000
1956CHN	5	68291250.670000
1957CHN	1	101353086.690000
1958CHN	4	334666174.350000
1959CHN	1	50437770.080000
1960CHN	3	168156187.070000
1961CHN	4	805330826.920000
1962CHN	6	29304734.210000
1963CHN	7	990695138.260000
1964CHN	2	128696068.180000
1965CHN	4	66946042.960000
1966CHN	1	96333026.760000
1967CHN	4	37239047.250000
1968CHN	1	649156467.270000
1969CHN	2	93743513.620000
1970CHN	3	334450369.930000
1971CHN	5	5775357475.170000
1972CHN	4	466328624.960000
1973CHN	1	118094877.550000
1974CHN	4	453054832.120000
1975CHN	1	244966057.810000
1976CHN	6	203705037.880000
1977CHN	5	233489758.070000
1978CHN	4	117325562.940000
1979CHN	5	236670622.080000
1980CHN	3	442551186.460000
1981CHN	4	1619948260.620000
1982CHN	6	148115089.090000
1983CHN	3	116046963.690000
1984CHN	4	8235996.110000
1985CHN	1	167896534.980000
1986CHN	3	460979718.490000
1987CHN	4	98928937.810000
1988CHN	6	183881305.520000
1989CHN	3	43710860.840000
1990CHN	3	289271615.180000
1991CHN	3	194299199.530000
1992CHN	3	47002599.320000
1993CHN	5	130551581.660000
1994CHN	3	501976684.560000
1995CHN	3	20621994.230000
1996CHN	5	554330386.030000
1997CHN	7	134290088.550000
1998CHN	10	582409208.990000
1999CHN	13	114647872.580000
[truncated: 33,158 more rows]
